# Supplementary material for: 'Palaeoshellomics’ reveals the use of freshwater mother-of-pearl in prehistory
Source: eLife. 2019 May 7;8:e45644. doi: 10.7554/eLife.45644 (PMC6542584; doi:10.7554/eLife.45644)
Supplement: Figure 4—source data 1. [file elife-45644-fig4-data1.zip]

Archive with 4 entries (4 files):
- Figure 4-source data 1/Chord diagram R code_EST sequence match.R
- Figure 4-source data 1/M1. EST sequences.xlsx
- Figure 4-source data 1/M2. CovEST.csv
- Figure 4-source data 1/M3. Bead uniqueP.csv
