# Supplementary material for: 'Palaeoshellomics’ reveals the use of freshwater mother-of-pearl in prehistory
Source: eLife. 2019 May 7;8:e45644. doi: 10.7554/eLife.45644 (PMC6542584; doi:10.7554/eLife.45644)
Supplement: Figure 4—source data 1. [file elife-45644-fig4-data1.zip › Figure 4-source data 1/M2. CovEST.csv]

ID	S	HavA	HavB	HavC	HorA	HorB	HorC	PesB
312835028	U.pictorum	47	46	52
312834881	U.pictorum		37					28
312834327	U.pictorum			35
312832047	U.pictorum	88		87
312833977	U.pictorum	56	61	62		11	24
312833634	U.pictorum	71	77	88
312834873	U.pictorum		75	72
212831670	U.pictorum		44	60
262319165	U.pictorum	55	67	75			67
262327333	U.pictorum	50		72
215291018	U.pictorum	28			28	18	26	16
212821018	U.pictorum			66
312836493	U.pictorum					11
312832416	U.pictorum	10	15
312836546	U.pictorum	49	71	55
215287583	U.pictorum	39			32		33	15
312832411	U.pictorum	48	49
312833294	U.pictorum		29
393389672	U.pictorum	4			15		28
149407444	U.pictorum				27
157944922	U.pictorum				20	18
121326581	U.pictorum		10
312833630	U.pictorum	11	28	16
312832251	U.pictorum	19		11
312835028	U.crassus	47	46	52
312834711	U.crassus			41
312833428	U.crassus	20	24	24
312833634	U.crassus	71	77	88
312836546	U.crassus	49	71	55
312836213	U.crassus							33
312833977	U.crassus	56	61	62		11	24
312835577	U.crassus		34	30
325152144	U.crassus			31
194258150	U.crassus			77
312834881	U.crassus		37					28
312836493	U.crassus					11
312836115	U.crassus	10	15
312832416	U.crassus	10	15
312832251	U.crassus	19		11
312835846	U.crassus		27	11
262327333	U.crassus	50		72
312834327	M.margaritifera			35
312834881	M.margaritifera		37					28
312836546	M.margaritifera	49	71	55
312833977	M.margaritifera	56	61	62		11	24
312836213	M.margaritifera							33
312835028	M.margaritifera	47	46	52
312833634	M.margaritifera	71	77	88
262327333	M.margaritifera	50		72
312836493	M.margaritifera					11
312836560	M.margaritifera	9
312836115	M.margaritifera	10	15
312836366	M.margaritifera	30	33	33
312832411	M.margaritifera	48	49
312833630	M.margaritifera	11	28	16
312832416	M.margaritifera	10	15
312834881	P.auricularius		37					28
312833634	P.auricularius	71	77	88
312833977	P.auricularius	56	61	62		11	24
212831670	P.auricularius		44	60
312836546	P.auricularius	49	71	55
262319165	P.auricularius	55	67	75			67
312836493	P.auricularius					11
215291018	O.edulis	28			28	18	26	16
262319165	M.modiolus	55	67	75			67
262327333	M.modiolus	50		72
