# Supplementary material for: 'Palaeoshellomics’ reveals the use of freshwater mother-of-pearl in prehistory
Source: eLife. 2019 May 7;8:e45644. doi: 10.7554/eLife.45644 (PMC6542584; doi:10.7554/eLife.45644)
Supplement: Figure 4—source data 1. [file elife-45644-fig4-data1.zip › Figure 4-source data 1/M3. Bead uniqueP.csv]

	U.pictorum	U.crassus	M.margaritifera	P.auricularius	O.edulis	M.modiolus
HavA	210	128	162	105	16	15
HavB	216	158	185	158	0	13
HavC	232	266	217	180	0	14
HorA	55	0	0	0	18	0
HorB	31	5	5	5	14	0
HorC	70	7	7	18	20	11
PesB	15	12	12	6	5	0
